# Supplementary material for: CRISPR-based tools for targeted transcriptional and epigenetic regulation in plants
Source: PLoS One. 2019 Sep 26;14(9):e0222778. doi: 10.1371/journal.pone.0222778 (PMC6762090; doi:10.1371/journal.pone.0222778)
Supplement: S1 File — (XLSX) [file pone.0222778.s001.xlsx]

## Sheet: Overview
Supplemental File 1: Flowering time data for transgenic plants.
Flowering time was measured by counting rosette leaf number (RLN), cauline leaf number (CLN) and total leaf number (TLN).
Mean values and p values for Student's t-test comparing transgenic plants to Col-0 or ft-10 controls are shown below raw data. T-test p values < 0.05, indicating statistically significant differences, are highlighted in yellow.
Violin plots showing the distribution of values are shown alongside raw data. Explanations of violin plots can be found in the main text.
Experiment 1: Col-0 and pJL005 (35S:MS2-GFP) T1 in LDs
Experiment 2: Col-0 and pMH211 (35S:MS2-VP64/35S:dCas9) T1 in LDs
Experiment 3: Col-0 and pMH212 (35S:MS2-VP64/pSUC2:dCas9), pMH213 (pSUC2:MS2-VP64/35S:dCas9) and pMH214 (pSUC2:MS2-VP64/pSUC2:dCas9) T1 in LDs
Experiment 4: Col-0 and pMH211 (35S:MS2-VP64/35S:dCas9) T2 lines in LDs
Experiment 5: Col-0 and pMH211 (35S:MS2-VP64/35S:dCas9) in SDs
Experiment 6: ft-10 and pMH211 (35S:MS2-VP64/35S:dCas9), pMH212 (35S:MS2-VP64/pSUC2:dCas9), pMH213 (pSUC2:MS2-VP64/35S:dCas9) and pMH214 (pSUC2:MS2-VP64/pSUC2:dCas9) in ft-10 background T1 in LDs
Experiment 7: Col-0 and pJL011 (35S:MS2-SRDX) T1 in LDs
Experiment 8: Col-0 and pJL011 (35S:MS2-SRDX) T2 lines in LDs
Experiment 9: Col-0 and pJL044 (35S:MS2-p300) and pJL050 (35S:MS2-KYP) T1 in LDs
Experiment 10: Col-0 and pJL044 (35S:MS2-p300) T2 lines in LDs
Experiment 11: Col-0 and pJL050 (35S:MS2-KYP) T2 in LDs
Experiment 12: Col-0 and pJL049 (35S:MS2-G9a) T1 in LDs

## Sheet: Experiment 1
Experiment 1: Col-0 and pJL005 (35S:MS2-GFP) T1 in LDs
	Col-0			pJL005 (T1)
Plant #	RLN	CLN	TLN	RLN	CLN	TLN
1	15	3	18	15	4	19
2	16	3	19	13	3	16
3	13	4	17	13	5	18
4	16	4	20	14	6	20
5	13	3	16	17	4	21
6	14	3	17	13	3	16
7	15	3	18	13	4	17
8	17	3	20	16	4	20
9	15	4	19	16	4	20
10				16	3	19
11				15	5	20
12				16	5	21
13				19	4	23
14				15	4	19
15				16	3	19
16				17	3	20
17				15	2	17
18				16	4	20
19				15	3	18
20				17	3	20
21				16	4	20
22				15	3	18
23				16	4	20
24				16	3	19
25				16	3	19
Mean	14.8889	3.33333	18.2222	15.44	3.72	19.16
T-test				0.322703	0.125242	0.115756
<Overview

## Sheet: Experiment 2
Experiment 2: Col-0 and pMH211 (35S:MS2-VP64/35S:dCas9) T1 in LDs
	Col-0			pMH211 (T1)
Plant #	RLN	CLN	TLN	RLN	CLN	TLN
1	10	2	12	4	1	5
2	12	2	14	6	1	7
3	11	3	14	4	1	5
4	11	2	13	9	1	10
5	13	3	16	5	1	6
6	12	2	14	12	3	15
7	10	2	12	5	1	6
8	10	2	12	5	1	6
9	12	3	15	5	1	6
10	11	3	14	4	1	5
11	10	2	12	13	3	16
12	12	3	15	17	4	21
13	10	2	12	4	1	5
14	11	2	13	7	0	7
15	12	2	14	6	1	7
16	11	3	14	4	1	5
17	12	3	15	6	1	7
18	10	2	12	5	1	6
19				8	2	10
20				5	1	6
21				13	3	16
22				9	0	9
23				8	2	10
25				5	1	6
26				9	2	11
27				7	0	7
28				9	3	12
29				6	3	9
30				14	3	17
31				5	1	6
32				10	3	13
33				10	2	12
Mean	11.1111	2.38889	13.5	7.46875	1.5625	9.03125
T-test				7.03241e-07	0.000229248	1.06232e-06
<Overview
>Experiment 4: Col-0 and pMH211 (35S:MS2-VP64/35S:dCas9) T2 lines in LDs
>Experiment 5: Col-0 and pMH211 (35S:MS2-VP64/35S:dCas9) in SDs
>Experiment 6: ft-10 and pMH211 (35S:MS2-VP64/35S:dCas9), pMH212 (35S:MS2-VP64/pSUC2:dCas9), pMH213 (pSUC2:MS2-VP64/35S:dCas9) and pMH214 (pSUC2:MS2-VP64/pSUC2:dCas9) in ft-10 background T1 in LDs

## Sheet: Experiment 3
Experiment 3: Col-0 and pMH212 (35S:MS2-VP64/pSUC2:dCas9), pMH213 (pSUC2:MS2-VP64/35S:dCas9) and pMH214 (pSUC2:MS2-VP64/pSUC2:dCas9) T1 in LDs
	Col-0			pMH212 (T1)			pMH213 (T1)			pMH214 (T1)
Plant #	RLN	CLN	TLN	RLN	CLN	TLN	RLN	CLN	TLN	RLN	CLN	TLN
1	14	4	18	12	2	14	13	3	16	15	3	18
2	14	3	17	8	4	12	12	4	16	10	3	13
3	14	4	18	17	3	20	12	1	13	15	4	19
4	13	4	17	13	3	16	12	3	15	11	2	13
5	14	5	19	8	3	11	10	2	12	19	6	25
6	15	4	19	16	3	19	15	1	16	20	6	26
7	14	5	19	8	3	11	10	2	12	15	4	19
8	14	4	18	8	1	9	16	5	21	16	5	21
9	14	4	18	18	4	22	18	4	22	16	5	21
10	15	4	19	7	2	9	14	4	18	19	5	24
11	14	4	18	6	1	7	14	3	17	8	1	9
12	13	4	17	14	3	17	14	3	17	9	2	11
13	13	4	17	11	3	14				11	2	13
14	15	4	19	10	1	11				17	4	21
15				5	1	6				17	4	21
16				4	1	5				19	9	28
17				6	2	8				19	5	24
18				5	2	7				14	4	18
19				13	4	17
20				13	4	17
21				17	4	21
22				5	1	6
23				15	4	19
Mean	14	4.07143	18.0714	10.3913	2.56522	12.9565	13.3333	2.91667	16.25	15	4.11111	19.1111
T-test				0.000425392	2.31178e-06	7.59886e-05	0.180028	0.00448364	0.0369095	0.142384	0.466049	0.217933
<Overview
>Experiment 6: ft-10 and pMH211 (35S:MS2-VP64/35S:dCas9), pMH212 (35S:MS2-VP64/pSUC2:dCas9), pMH213 (pSUC2:MS2-VP64/35S:dCas9) and pMH214 (pSUC2:MS2-VP64/pSUC2:dCas9) in ft-10 background T1 in LDs

## Sheet: Experiment 4
Experiment 4: Col-0 and pMH211 (35S:MS2-VP64/35S:dCas9) T2 lines in LDs
	Col-0			pMH211 #1 (T2)			pMH211 #10 (T2)			pMH211 #13 (T2)
Plant #	RLN	CLN	TLN	RLN	CLN	TLN	RLN	CLN	TLN	RLN	CLN	TLN
1	19	6	25	13	3	16	18	5	23	17	5	22
2	20	7	27	10	2	12	15	6	21	8	5	13
3	18	6	24	22	2	24	5	5	10	14	2	16
4	23	6	29	17	7	24	4	1	5	8	3	11
5	19	6	25	14	2	16	12	2	14	17	3	20
6	15	3	18	14	2	16	10	3	13	14	3	17
7	20	6	26	18	6	24	15	1	16	17	3	20
8	20	4	24	16	3	19	17	4	21	13	3	16
9	15	3	18	13	2	15	15	3	18	11	2	13
10	19	2	21	17	3	20	22	3	25	19	3	22
11	17	4	21	15	3	18	14	3	17	18	3	21
12	20	3	23	16	5	21	15	3	18	15	3	18
13										12	6	18
14										11	2	13
15										11	4	15
Mean	18.75	4.66667	23.4167	15.4167	3.33333	18.75	13.5	3.25	16.75	13.6667	3.33333	17
T-test				0.00308285	0.0336406	0.00266113	0.00274535	0.0211143	0.00127963	6.2901e-05	0.0151159	3.55651e-05
<Overview
<Experiment 2: Col-0 and pMH211 (35S:MS2-VP64/35S:dCas9) T1 in LDs
>Experiment 5: Col-0 and pMH211 (35S:MS2-VP64/35S:dCas9) in SDs

## Sheet: Experiment 5
Experiment 5: Col-0 and pMH211 (35S:MS2-VP64/35S:dCas9) in SDs
	Col-0			pMH211 #10 (T3)
Plant #	RLN	CLN	TLN	RLN	CLN	TLN
1	71	13	84	41	0	41
2	69	14	83	15	0	15
3	62	16	78	19	0	19
4	62	14	76	29	0	29
5	62	12	74	20	0	20
6	61	13	74	66	0	66
7	63	12	75	16	0	16
8	63	16	79	15	0	15
9	61	15	76	26	0	26
10	78	13	91	28	0	28
11	61	13	74	27	0	27
12	71	13	84	70	0	70
13	78	11	89	18	0	18
14	71	12	83	66	0	66
15	62	14	76	38	0	38
16	73	15	88	28	0	28
17	65	14	79	54	0	54
18	65	12	77	56	0	56
19	71	13	84	67	0	67
20	62	15	77	35	0	35
21	77	12	89	37	0	37
22	68	17	85	35	0	35
23	69	13	82	55	0	55
24	73	16	89	18	0	18
25	82	14	96	32	0	32
26	54	15	69	75	0	75
27	58	11	69	31	0	31
28	89	12	101	64	0	64
Mean	67.8929	13.5714	81.4643	38.6071	0	38.6071
T-test				4.49346e-09	3.16893e-27	3.37549e-13
<Overview
<Experiment 2: Col-0 and pMH211 (35S:MS2-VP64/35S:dCas9) T1 in LDs
<Experiment 4: Col-0 and pMH211 (35S:MS2-VP64/35S:dCas9) T2 lines in LDs

## Sheet: Experiment 6
Experiment 6: ft-10 and pMH211 (35S:MS2-VP64/35S:dCas9), pMH212 (35S:MS2-VP64/pSUC2:dCas9), pMH213 (pSUC2:MS2-VP64/35S:dCas9) and pMH214 (pSUC2:MS2-VP64/pSUC2:dCas9) in ft-10 background T1 in LDs
	ft-10			pMH211 in ft-10 (T1)			pMH212 in ft-10 (T1)			pMH213 in ft-10 (T1)			pMH214 in ft-10 (T1)
Plant #	RLN	CLN	TLN	RLN	CLN	TLN	RLN	CLN	TLN	RLN	CLN	TLN	RLN	CLN	TLN
1	29	8	37	33	8	41	31	8	39	18	7	25	33	9	42
2	30	8	38	26	8	34	27	7	34	31	8	39	34	9	43
3	31	9	40	32	9	41	30	8	38	26	7	33	31	8	39
4	32	9	41	27	9	36	24	7	31	28	7	35	30	8	38
5	34	9	43	32	7	39	31	7	38	29	7	36	30	9	39
6	29	7	36	30	6	36	19	4	23	31	9	40	28	8	36
7	29	9	38	31	7	38	31	6	37	30	10	40	32	10	42
8	31	8	39	31	6	37	25	8	33	34	8	42	29	8	37
9	29	7	36	28	6	34	31	8	39	32	8	40	31	9	40
10	29	9	38	31	7	38	28	7	35	33	9	42	28	7	35
11				31	8	39	26	9	35	34	10	44	31	9	40
12				27	8	35	29	7	36	39	10	49	30	6	36
13							31	7	38	34	10	44	34	7	41
14							24	6	30	30	9	39	31	8	39
15							26	7	33				32	11	43
16							27	6	33				33	9	42
17							29	8	37				36	9	45
18							28	8	36				33	11	44
19							32	10	42				33	8	41
20							30	8	38				39	9	48
21							27	7	34				35	10	45
22							29	10	39				35	11	46
23							29	9	38				39	10	49
24							28	9	37				33	9	42
25							29	7	36				33	8	41
26							29	8	37
27							28	7	35
Mean	30.3	8.3	38.6	29.9167	7.41667	37.3333	28.0741	7.51852	35.5926	30.6429	8.5	39.1429	32.52	8.8	41.32
T-test				0.329968	0.0211355	0.10812	0.00359797	0.0194271	0.00275175	0.404624	0.318617	0.375617	0.00433103	0.0896827	0.00594103
<Overview
<Experiment 2: Col-0 and pMH211 (35S:MS2-VP64/35S:dCas9) T1 in LDs
<Experiment 3: Col-0 and pMH212 (35S:MS2-VP64/pSUC2:dCas9), pMH213 (pSUC2:MS2-VP64/35S:dCas9) and pMH214 (pSUC2:MS2-VP64/pSUC2:dCas9) T1 in LDs

## Sheet: Experiment 7
Experiment 7: Col-0 and pJL011 (35S:MS2-SRDX) T1 in LDs
	Col-0			pJL011 (T1)
Plant #	RLN	CLN	TLN	RLN	CLN	TLN
1	11	6	17	9	1	10
2	12	7	19	12	3	15
3	11	8	19	8	7	15
4	11	5	16	10	4	14
5	14	5	19	13	1	14
6	13	5	18	10	6	16
7	11	5	16	12	3	15
8	13	3	16	15	1	16
9	10	4	14	11	5	16
10	10	5	15	10	2	12
11	12	5	17	10	4	14
12	13	6	19	10	3	13
13	13	4	17
14	11	6	17
15	14	3	17
16	12	7	19
17	10	4	14
18	12	5	17
19	16	4	20
20	11	6	17
21	8	7	15
22	11	7	18
23	11	4	15
24	12	6	18
25	12	5	17
26	14	3	17
27	12	7	19
Mean	11.8519	5.25926	17.1111	10.8333	3.33333	14.1667
T-test				0.0614157	0.00366196	5.2663e-05
<Overview
>Experiment 8: Col-0 and pJL011 (35S:MS2-SRDX) T2 lines in LDs

## Sheet: Experiment 8
Experiment 8: Col-0 and pJL011 (35S:MS2-SRDX) T2 lines in LDs
	Col-0			pJL011 #6 (T2)			pJL011 #14 (T2)			pJL011 #17 (T2)
Plant #	RLN	CLN	TLN	RLN	CLN	TLN	RLN	CLN	TLN	RLN	CLN	TLN
1	12	2	14	12	2	14	11	2	13	14	3	17
2	12	3	15	11	2	13	12	2	14	13	3	16
3	12	3	15	11	2	13	11	3	14	13	3	16
4	12	3	15	11	2	13	12	3	15	12	3	15
5	13	3	16	10	2	12	11	2	13	13	3	16
6	12	3	15	11	2	13	13	2	15	13	3	16
7	13	3	16	13	2	15	12	3	15	14	3	17
8	12	3	15	13	3	16	14	4	18	13	3	16
9	12	3	15	10	3	13	12	3	15	13	3	16
10	11	3	14	12	3	15	14	4	18	12	2	14
11	11	3	14	10	2	12	14	3	17	12	3	15
12	11	3	14	12	2	14
13	13	3	16
14	11	4	15
15	11	4	15
16	12	2	14
17	13	3	16
18	12	3	15
19	12	4	16
20	12	4	16
Mean	11.95	3.1	15.05	11.3333	2.25	13.5833	12.3636	2.81818	15.1818	12.9091	2.90909	15.8182
T-test				0.0464364	3.15828e-05	0.000964393	0.156422	0.145281	0.40933	0.000737146	0.111619	0.0122378
<Overview
<Experiment 7: Col-0 and pJL011 (35S:MS2-SRDX) T1 in LDs

## Sheet: Experiment 9
Experiment 9: Col-0 and pJL044 (35S:MS2-p300) and pJL050 (35S:MS2-KYP) T1 in LDs
	Col-0			pJL044 (T1)			pJL050 (T1)
Plant #	RLN	CLN	TLN	RLN	CLN	TLN	RLN	CLN	TLN
1	10	3	13	9	3	12	11	3	14
2	11	2	13	8	2	10	14	3	17
3	13	2	15	10	3	13	12	2	14
4	11	3	14	8	2	10	17	3	20
5	13	3	16	9	3	12	12	3	15
6	9	3	12	11	2	13	16	6	22
7	11	4	15	9	2	11	12	3	15
8	13	3	16	7	2	9	14	3	17
9	10	4	14	11	3	14	13	3	16
10	12	3	15	13	3	16
11	12	3	15	10	2	12
12	11	3	14	9	3	12
13	12	2	14
14	11	3	14
15	12	4	16
16	11	3	14
17	8	2	10
18	13	2	15
Mean	11.2778	2.88889	14.1667	9.5	2.5	12	13.4444	3.22222	16.6667
T-test				0.00269972	0.0437521	0.00176928	0.00660318	0.209741	0.0138885
<Overview
>Experiment 10: Col-0 and pJL044 (35S:MS2-p300) T2 lines in LDs
>Experiment 11: Col-0 and pJL050 (35S:MS2-KYP) T2 in LDs

[truncated: 3 more sheets: Experiment 10, Experiment 11, Experiment 12]
